# Supplementary material for: Efficacy and safety of Orelabrutinib-based regimens in diffuse large B-cell lymphoma: a single-center retrospective analysis
Source: Clin Exp Med. 2023 Nov 4;23(8):4609–21. doi: 10.1007/s10238-023-01231-w (PMC10725366; doi:10.1007/s10238-023-01231-w)
Supplement: Supplementary file 1 — Supplementary file1 (XLSX 15 kb) [file 10238_2023_1231_MOESM1_ESM.xlsx]

## Sheet: Sheet1
Supplementary tables 1: Detail information of DLBCL patients
Patients number	Gender	Age (years)	Diagnosis	LDH level	Lugano stage	B symptoms	complications/anamnesis	ECOG score	IPI score	Bone Marrow involvement	central nervous system involvement	Extranodal involvement	number of extranodal sites	double-expressor lymphoma	Cell of origin	LymphGen subtypes	treatment before Orelabrutinib-based（therapy cycles）	treatment（therapy cycles）	Orelabrutinib reduction / suspension / discontinuation（reason）	response	duration of response(months)	follow-up time(months)	status	cause of death
1	female	36	DLBCL	elevated	IV	yes	anemia	1	3	no	no	yes	≥2	yes	GCB	——	——	O+R-CHOP(8)	discontinuation (induction chemotherapy finished)	CR	21	23	survive	——
2	male	61	FL accompanied with CD5-positive DLBCL	normal	II	no	hypertension	1	1	no	no	no	<2	yes	non-GCB	——	R-CDOP(1)	O+R-CHOP(3)、O+R-CDOP(3)	reduction (taken antifungal azoles )/discontinuation (induction chemotherapy finished)	CR	11	12	survive	——
3	male	62	DLBCL	elevated	IV	yes	splenectomy	3	4	yes	no	yes	<2	no	non-GCB	others	R-CHOP(1)	O+R-CHOP(4)	discontinuation (death)	CR	4	7	died	intracranial infection
4	male	60	DLBCL	normal	II	no	hypertension、coronary heart disease、hyperuricemia	1	0	no	no	yes	<2	no	non-GCB	——	R-CHOP(4)、R-CDOEP(1)	O+R-CDOP(1)、O+R(2)	no	CR	13	18	survive	——
5	female	39	DLBCL	normal	I E	no	tubercle and helicobacter pylori infection	1	0	no	no	yes	<2	no	non-GCB	others	R-CDOP(1)	O+R-CDOP(3)、O+R(4)	discontinuation (tuberculosis recrudescence)	CR	7	11	survive	——
6	female	70	FL transferred to DLBCL	normal	II E	no	FL、chronic laryngitis、chronic gastritis	1	1	no	no	no	<2	no	non-GCB	A53	——	O+R-miniCDOP(6)	no	CR	3	5	survive	——
7	male	66	DLBCL	elevated	IV	yes	coronary heart disease、erosive gastritis	3	4	no	no	yes	≥2	yes	GCB	——	R-CHOP(2)、DA-EPOCH-R(2)	O+R-CHOP(6)	reduction (gastrointestinal side effects )	CR	19	23	survive	——
8	male	67	DLBCL	normal	IV	yes	intestinal polypectomy	1	4	yes	no	yes	≥2	yes	GCB	——	R-CHOEP(1)	O+R-CHOP(5)、O(maintenance)	no	CR	18	21	survive	——
9	female	71	EBV-positive DLBCL	elevated	III	yes	hypertension	3	4	no	no	no	<2	no	non-GCB	others	——	O+R-miniCHOP(3)、O+R-CDOP(1)、O+R-CHOP(2)	no	PR	1	6	survive	——
10	male	37	DLBCL	elevated	I S	no	none	0	1	no	no	no	<2	no	non-GCB	——	——	O+R-CHOP(6)、O(maintenance)	no	CR	20	24	survive	——
11	male	49	DLBCL	elevated	IV	yes	none	3	4	no	yes	yes	≥2	yes	non-GCB	others	——	O+R+MTX(2)、O+MTX+R-CHOP(4)	no	CR	3	4	survive	——
12	female	83	EBV-positive DLBCL	normal	II E	yes	none	1	1	no	no	yes	≥2	yes	GCB	others	——	OR2(7)	reduction (taken antifungal azoles )	CR	7	10	survive	——
13	male	75	DLBCL	normal	II E	no	hypertension、diabetes、atrial fibrillation、history of radiofrequency ablation、arteriosclerosis obliterans of both lower extremities	2	2	no	no	yes	<2	no	non-GCB	A53	radiotherapy(14)	OR2(6)	no	PR	1	4	survive	——
14	female	78	DLBCL	normal	IV	no	hypertension、traffic accident injury	1	3	yes	no	yes	≥2	no	GCB	others	——	OR2(3)	no	CR	1	2	survive	——
15	female	76	CD5-positive DLBCL	elevated	IV	yes	hypertension、diabetes、atrial fibrillation、history of radiofrequency ablation、arteriosclerosis obliterans of both lower extremities	4	5	no	yes	yes	≥2	yes	non-GCB	MCD	——	O+R-miniCHOP(1)、OR2(5)、	discontinuation (death)	PD	3	10	died	disease progression in central nervous system
16	female	42	primary CNS DLBCLa	normal	IV	no	none	1	2	no	PCNSL	yes	<2	no	non-GCB	A53	MTX+TMZ(6)、radiotherapy(3)、surgery	R+O+TMZ(6)、R+O+TEDD(2)	discontinuation (auto-HSCT)	PR	9	14	survive	——
17	female	57	DLBCL	elevated	IV	no	none	1	4	no	no	yes	≥2	yes	non-GCB	——	R-CHOEP(1)、DA-EPOCH-R(1)	lenalidomide+O+R-CHOP(4)、lenalidomide+O+R-GDP(4)	suspension (during bone marrow depression phase)	PD	4	22	survive	——
18	male	49	DLBCLa	normal	IV	yes	none	2	3	no	yes	yes	<2	yes	non-GCB	——	——	MA+lenalidomide+O(1)、OR2+MA(4)、R+MA(1)	discontinuation (severe pulmonary infection)	CR	5	8	died	respiratory and circulatory failure, pulmonary hemorrhage, intracerebral hemorrhage
19	male	57	CLL transferred to primary CNS DLBCL	normal	IV	yes	CLL	2	3	yes	PCNSL	yes	≥2	yes	GCB	MCD	——	O+R+MTX(6)	no	CR	10	15	survive	——
a: relapse or refectory disease
Abbreviations: DLBCL=diffuse large B cell lymphoma, CNS=central nervous system, EBV= Epstein-Barr virus, FL=follicular lymphoma, CLL=chronic lymphocyte leukemia, LDH=lactate dehydrogenase, B symptom=weight loss(>10% decrease in body weight in the 6 months before diagnosis); fever(>38°C); night sweats, ECOG=ECOG score standard, IPI= the International Prognostic Index, GCB=germinal center B-like, n…
